# Supplementary material for: Analysis of the Effect of Network Structure and Disulfide Concentration on Vitrimer Properties
Source: Polymers (Basel). 2023 Oct 17;15(20):4123. doi: 10.3390/polym15204123 (PMC10610872; doi:10.3390/polym15204123)
Supplement: Supplementary file 1 [file polymers-15-04123-s001.zip]

Archive with 1 entries (1 files):
- polymers-2553736-supplementary.pdf
